# Supplementary material for: No Evidence of Neutrophil Response Modulation in Goats after Immunization against Paratuberculosis with a Heat-Inactivated Vaccine
Source: Animals (Basel). 2024 Jun 5;14(11):1694. doi: 10.3390/ani14111694 (PMC11171245; doi:10.3390/ani14111694)
Supplement: Supplementary file 1 [file animals-14-01694-s001.zip]

Archive with 3 entries (3 files):
- animals-3012643-supplementary/Figure S1.pdf
- animals-3012643-supplementary/Table S1.pdf
- animals-3012643-supplementary/Table S2.pdf
